# Supplementary material for: Dysregulation of Iron Metabolism-Linked Genes at Myocardial Tissue and Cell Levels in Dilated Cardiomyopathy
Source: Int J Mol Sci. 2023 Feb 2;24(3):2887. doi: 10.3390/ijms24032887 (PMC9918212; doi:10.3390/ijms24032887)
Supplement: Supplementary file 1 [file ijms-24-02887-s001.zip]

Archive with 1 entries (1 files):
- ijms-2149978-supplementary.pdf
